# Supplementary material for: Spatial Distribution, Sources, Air–Soil Exchange, and Health Risks of Parent PAHs and Derivative-Alkylated PAHs in Different Functional Areas of an Oilfield Area in the Yellow River Delta, North China
Source: Toxics. 2023 Jun 17;11(6):540. doi: 10.3390/toxics11060540 (PMC10302137; doi:10.3390/toxics11060540)
Supplement: Supplementary file 1 [file toxics-11-00540-s001.zip]

Archive with 1 entries (1 files):
- toxics-2397818-supplementary.pdf
